# Supplementary material for: Endophytic nitrogen-fixing bacteria DX120E inoculation altered the carbon and nitrogen metabolism in sugarcane
Source: Front Microbiol. 2022 Nov 7;13:1000033. doi: 10.3389/fmicb.2022.1000033 (PMC9678049; doi:10.3389/fmicb.2022.1000033)
Supplement: Supplementary file 1 [file Table_1.XLSX]

## Sheet: 1
B8																													Roc22
Plant height (cm)
	30d						Average	STDEV		60d						Average	STDEV		90d						Average	STDEV			Plant height(cm)	30d						Average	STDEV		60d						Average	STDEV		90d
CK	77.2	66.5	64.1	62.3	75.4	71.7	69.5333	6.14709	b	82.3	70.2	71.4	68.5	86.8	79.1	76.3833	7.43113	b	86.9	83.2	83.5	81.8	100.8	91.3	87.9167	7.17814	b		CK	85.1	97.2	85.9	120.1	100.7	124.8	102.3	16.8313	b	112.9	127.8	108.7	154.1	128.3	152.1	130.65	19.0815	b	134.5	157.2
DX	94.6	95.8	86.6	89.7	108.4	109.6	97.45	9.55149	a	115.6	103.6	106.5	107	125.4	128.2	114.383	10.4565	a	135.5	122.9	118.7	114.4	148.3	156.5	132.717	16.9975	a		DX	128.5	126.3	157.4	136.6	148	126.5	137.217	12.9153	a	157.5	160	187.2	161.3	179.4	155.6	166.833	13.1403	a	192	189.2
Stem diameter (mm)
CK	14.26	12.24	11.8	10.69	14.07	13.38	12.74	1.40178	b	14.66	12.25	13.4	12.09	15.43	13.56	13.565	1.3122	b	14.76	14.29	13.99	12.72	15.65	14.55	14.3267	0.967981	b		CK	15.76	18.68	14.68	18.73	16.02	17.38	16.875	1.65809	a	15.88	18.9	15.44	20.5	16.32	17.94	17.4967	1.97048	b	16.42	18.98
DX	14.55	14.89	16.17	15.45	15.13	13.59	14.9633	0.86982	a	17.25	17.6	18.02	17.67	16.6	15.69	17.1383	0.857098	a	17.97	19	18.15	17.93	17.7	16.15	17.8167	0.931572	a		DX	17.03	18.04	18.76	16.19	18.53	18.28	17.805	0.992708	a	19.84	20.73	21.54	18.55	19.62	18.78	19.8433	1.14176	a	20.05	21.24
Chlorophyll content (SPAD)
CK	27.2	25.1	27.5	26.7	24	23.1	25.6	1.81328	b	27.5	32	27.3	26.7	25.4	23.9	27.1333	2.73837	b	30.9	37.8	31.4	29.8	32.9	29.7	32.0833	3.03672	b		CK	35.3	40	36.1	40.5	39.7	38	38.2667	2.17317	b	36.8	36.9	42.8	46	32.9	35.4	38.4667	4.92247	b	32.1	36.8
DX	41.8	40.5	42.5	41.8	38.4	38.6	40.6	1.75157	a	40.7	39.6	44.7	41.1	35.3	39.5	40.15	3.03826	a	42.8	41.5	41.9	42.9	40.8	42.7	42.1	0.846168	a		DX	44.1	48.6	46.6	49.5	45.2	49.7	47.2833	2.34215	a	50.9	50.9	48.9	39.4	51	45.3	47.7333	4.6358	a	41.1	41.3
Soluble sugar content（%）
	30d			Average	STDEV		60d			Average	STDEV		90d			Average	STDEV													30d			Average	STDEV		60d			Average	STDEV		90d			Average	STDEV
CK	0.0417	0.0413	0.0454	0.0428	0.00226053	b	0.0432	0.0348	0.0389	0.0389667	0.0042004	b	0.04	0.0413	0.0437	0.0416667	0.00187705	b											CK	0.049	0.0441	0.0488	0.0473	0.00277308	b	0.0396	0.0326	0.0361	0.0361	0.0035	b	0.0503	0.0495	0.0512	0.0503333	0.00085049	b
DX	0.0589	0.0527	0.063	0.0582	0.00518556	a	0.0542	0.0561	0.0615	0.0572667	0.00378726	a	0.0488	0.0484	0.0447	0.0473	0.00226053	a											DX	0.0637	0.0538	0.0634	0.0603	0.00563116	a	0.0465	0.0561	0.043	0.0485333	0.00678258	a	0.0611	0.0701	0.0572	0.0628	0.00661589	a
Sucrose synthase activity（U/g）
B8	30d			Average	STDEV		60d			Average	STDEV		90d			Average	STDEV												Roc22	30d			Average	STDEV		60d			Average	STDEV		90d			Average	STDEV
CK	2100.49	2168.45	1775.24	2014.73	210.167	b	2901.46	2610.19	2440.29	2650.65	233.232	b	2430.58	2454.86	2216.99	2367.48	130.889	b											CK	1338.35	1095.63	1236.41	1223.46	121.877	b	2008.25	2741.26	3037.38	2595.63	529.795	b	2309.22	2668.45	2678.16	2551.94	210.261	a
DX	3629.61	3537.38	3590.78	3585.92	46.3064	a	3265.53	3464.56	3906.31	3545.47	327.962	a	3081.07	3391.75	3357.77	3276.86	170.411	a											DX	2027.67	1988.84	2139.32	2051.94	78.1214	a	3721.85	3479.13	3750.97	3650.65	149.253	a	3051.94	3008.25	3867.48	3309.22	483.958	a
Sucrose phosphate synthase activit（U/g）
	30d			Average	STDEV		60d			Average	STDEV		90d			Average	STDEV													30d			Average	STDEV		60d			Average	STDEV		90d			Average	STDEV
CK	209.75	370.76	358.05	312.853	89.516	b	1802.97	2006.36	1794.5	1867.94	119.947	b	1633.47	1692.8	1463.98	1596.75	118.747	b											CK	209.75	370.76	358.05	312.853	89.516	b	1802.97	2006.36	1794.5	1867.94	119.947	b	1633.47	1692.8	1463.98	1596.75	118.747	b
DX	2027.67	1988.84	2139.32	2051.94	78.1214	a	3721.85	3479.13	3750.97	3650.65	149.253	a	3051.94	3008.25	3867.48	3309.22	483.958	a											DX	1031.78	1417.37	963.98	1137.71	244.554	a	2463.98	2527.54	2375	2455.51	76.6222	a	2243.64	2091.1	2277.54	2204.09	99.3122	a
																														30d			Average	STDEV		60d			Average	STDEV		90d			Average	STDEV
GS activity (A540/g FW·h）
CK	0.56	0.732	0.545	0.612333	0.103905		0.665	0.679	0.601	0.648333	0.0415853		0.553	0.665	0.653	0.623667	0.0614925												CK	0.605	0.665	0.56	0.61	0.0526783		0.78	0.735	0.862	0.792333	0.064392		0.526	0.53	0.665	0.573667	0.0791223
DX	0.776	0.847	0.874	0.832333	0.0506195		1.004	0.859	0.926	0.929667	0.0725695		0.698	0.832	0.724	0.751333	0.0710587												DX	0.776	0.668	0.679	0.707667	0.0594334		1.075	1.012	1.026	1.03767	0.0330807		0.773	0.702	0.676	0.717	0.0502096
NR activity(A540/g FW·h
B8	30d			Average	STDEV		60d			Average	STDEV		90d			Average	STDEV													30d			Average	STDEV		60d			Average	STDEV		90d			Average	STDEV
CK	1.312	1.55	1.145	1.33567	0.203535		1.968	1.703	1.94	1.87033	0.14559		2.233	2.637	2.498	2.456	0.205249												CK	1.103	1.577	1.633	1.43767	0.291179		1.271	1.522	1.312	1.36833	0.134649		1.033	1.536	1.187	1.252	0.257723
DX	3.363	2.637	2.916	2.972	0.366225		3.377	2.833	3.293	3.16767	0.292857		3.084	3.628	3.474	3.39533	0.280402												DX	2.512	2.023	2.526	2.35367	0.286451		2.637	3	2.916	2.851	0.190029		2.344	2.596	2.972	2.63733	0.316034
Dry matter accumulation (upground)(g/plant)	B8			Average	STDEV		Roc22			Average	STDEV
CK	31	40.9	46.8	39.5667	7.98394	b	217.1	198.4	190.8	202.1	13.5348	b
DX	101.4	124.6	113.8	113.267	11.6092	a	283.8	290.5	270.3	281.533	10.289	a
Dry matter accumulation (upground)(g/plant)
CK	12.4	17.1	18	15.8333	3.00721	b	28.6	22.7	18.9	23.4	4.88774	b
DX	35.1	32.6	33.8	33.8333	1.25033	a	44.9	42.7	51.8	46.4667	4.74798	a
Brix
CK	14.9	13.9	15.8	14.8667	0.950438	b	19	18.2	18.9	18.7	0.43589	b
DX	19.4	20.1	20.3	19.9333	0.472582	a	22.1	20.8	22.7	21.8667	0.971253	a
[truncated: 7 more columns]
