# Supplementary material for: Endophytic nitrogen-fixing bacteria DX120E inoculation altered the carbon and nitrogen metabolism in sugarcane
Source: Front Microbiol. 2022 Nov 7;13:1000033. doi: 10.3389/fmicb.2022.1000033 (PMC9678049; doi:10.3389/fmicb.2022.1000033)
Supplement: Supplementary file 2 [file Table_2.XLSX]

## Sheet: Carbohydrate
Comparative pair	ID	name	Superpathway	Subpathway	mz	rt	KEGG	Change fold between pairwise comparison
								S-BDX vs S-BCK	S-RDX vs S-RCK	L-BDX vs L-BCCK	L-RDX vs L-RCK
S-BDX vs S-BCK	M104T187	Hydroxypyruvic acid	Carbohydrate	Glyoxylate and dicarboxylate metabolism	104.107	187.163	C00168	3.367
	M149T86	D-Xylose	Carbohydrate	Pentose and glucuronate interconversions	149.046	85.6712	C00181	2.31481
	M140T829	Acetylphosphate	Carbohydrate	Pyruvate metabolism	139.988	829.145	C00227	1.63399
	M261T124	D-Allulose 6-phosphate	Carbohydrate	Fructose and mannose metabolism	261.058	124.254	C18096	0.31736
	M148T74	(S)-2-Methylmalate	Carbohydrate	C5-Branched dibasic acid metabolism	148.027	73.8746	C02614	0.351124
	M181T495	L-Sorbose	Carbohydrate	Fructose and mannose metabolism	181.087	495.488	C00247	1.29534
	M180T89	D-Mannose	Carbohydrate	Fructose and mannose metabolism	180.059	89.2731	C00159	1.73611
	M179T89	myo-Inositol	Carbohydrate	Inositol phosphate metabolism	179.055	89.3198	C00137	1.95695
S-RDX vs S-RCK	M149T86	D-Xylose	Carbohydrate	Pentose and glucuronate interconversions	149.046	85.6712	C00181		2.26244
	M164T74	L-Fucose	Carbohydrate	Fructose and mannose metabolism	164.068	74.0622	C00507		2.1322
	M261T124	D-Allulose 6-phosphate	Carbohydrate	Fructose and mannose metabolism	261.058	124.254	C18096		0.164718
	M180T89	D-Mannose	Carbohydrate	Fructose and mannose metabolism	180.059	89.2731	C00159		1.79856
	M115T76	Fumaric acid	Carbohydrate	Citrate cycle (TCA cycle)	115.004	76.4459	C00122		0.613874
	M179T89	myo-Inositol	Carbohydrate	Inositol phosphate metabolism	179.055	89.3198	C00137		1.78571
	M271T207	Arbutin	Carbohydrate	Glycolysis / Gluconeogenesis	271.082	206.923	C06186		0.779423
	M149T89	L-Ribulose	Carbohydrate	Pentose and glucuronate interconversions	149.045	88.54	C00310			1.47493
	M161T595	scyllo-Inositol	Carbohydrate	Inositol phosphate metabolism	161.044	595.411	C06153			3.11526
	M161T615	1D-chiro-Inositol	Carbohydrate	Inositol phosphate metabolism	161.044	615.073	C19891			2.22717
	M325T91	Cellobiose	Carbohydrate	Starch and sucrose metabolism	325.111	90.8028	C00185			2.04499
	M103T74_2	2-Ketobutyric acid	Carbohydrate	Propanoate metabolism	102.971	74.0591	C00109			1.58228
	M145T79	Oxoglutaric acid	Carbohydrate	Citrate cycle (TCA cycle)	145.014	79.1373	C00026			0.132732
	M261T90	D-Glucose 1-phosphate	Carbohydrate	Glycolysis / Gluconeogenesis	261.037	89.8817	C00103			0.0603318
	M259T80	beta-D-Fructose 6-phosphate	Carbohydrate	Glycolysis / Gluconeogenesis	259.024	79.8711	C05345			0.354108
L-RDX vs L-RCK	M195T84	Gluconic acid	Carbohydrate	Pentose phosphate pathway	195.051	83.6911	C00257				3.16456
	M343T704	Sucrose	Carbohydrate	Starch and sucrose metabolism	343.294	704.48	C00089				0.561798
	M180T92	D-Fructose	Carbohydrate	Fructose and mannose metabolism	180.087	91.8404	C00095				1.49925
	M131T250	L-Threo-2-pentulose	Carbohydrate	Pentose and glucuronate interconversions	131.034	250.497	C00312				2.331
	M222T98	N-Acetyl-D-glucosamine	Carbohydrate	Amino sugar and nucleotide sugar metabolism	222.097	97.6258	C00140				1.28535
	M103T74_2	2-Ketobutyric acid	Carbohydrate	Propanoate metabolism	102.971	74.0591	C00109				1.35318
	M87T170	Diacetyl	Carbohydrate	Butanoate metabolism	87.0449	169.531	C00741				4.09836
	M179T227	D-Mannose	Carbohydrate	Fructose and mannose metabolism	179.055	227.342	C00159				3.40136
	M179T463	D-Glucose	Carbohydrate	Glycolysis / Gluconeogenesis	179.056	463.454	C00031				2.6455
