# Supplementary material for: Endophytic nitrogen-fixing bacteria DX120E inoculation altered the carbon and nitrogen metabolism in sugarcane
Source: Front Microbiol. 2022 Nov 7;13:1000033. doi: 10.3389/fmicb.2022.1000033 (PMC9678049; doi:10.3389/fmicb.2022.1000033)
Supplement: Supplementary file 3 [file Table_3.XLSX]

## Sheet: Amino acid
Comparative pair	ID	name	Superpathway	Subpathway	mz	rt	KEGG	Change fold between pairwise comparison
								S-BDX vs S-BCK	S-RDX vs S-RCK	L-BDX vs L-BCK	L-RDX vs L-RCK
S-BDX vs S-BCK	M166T308	L-Phenylalanine	Amino acid	Phenylalanine metabolism	166.085	307.714	C00079	1.99601
	M167T596	3,4-Dihydroxyphenylacetate	Amino acid	Tyrosine metabolism	167.034	596.16	C01161	0.535045
	M152T689	3-Hydroxyanthranilate	Amino acid	Tryptophan metabolism	152.035	688.901	C00632	0.479157
	M118T92	Betaine	Amino acid	Glycine, serine and threonine metabolism	118.086	91.7134	C00719	0.289939
	M102T784	Betaine aldehyde	Amino acid	Glycine, serine and threonine metabolism	102.091	784.268	C00576	0.332779
	M200T311	gamma-Glutamyl-beta-aminopropiononitrile	Amino acid	CyanoAmino acid	200.091	310.77	C06114	1.51286
	M117T710	Glutarate semialdehyde	Amino acid	Lysine degradation	117.054	710.376	C03273	7.8125
	M183T218	Homovanillic acid	Amino acid	Tyrosine metabolism	183.064	217.868	C05582	2.50627
	M160T285	Indoleacetaldehyde	Amino acid	Tryptophan metabolism	160.076	285.188	C00637	3.87597
	M173T91_2	L-Arginine	Amino acid	Arginine biosynthesis	173.104	90.6262	C00062	3.95257
	M132T81	L-Aspartic acid	Amino acid	Alanine, aspartate and glutamate metabolism	132.03	80.5528	C00049	6.62252
	M197T802	L-Dopa	Amino acid	Tyrosine metabolism	197.096	802.329	C00355	2.34192
	M146T81	L-Glutamic acid	Amino acid	Alanine, aspartate and glutamate metabolism	146.046	80.7216	C00025	2.65252
	M132T209	L-Isoleucine	Amino acid	Valine, leucine and isoleucine degradation	132.101	208.694	C00407	2.3753
	M132T233	L-Leucine	Amino acid	Valine, leucine and isoleucine degradation	132.101	233.091	C00123	1.81488
	M147T79	L-Lysine	Amino acid	Lysine metabolism	147.113	78.8765	C00047	2.26757
	M150T143	L-Methionine	Amino acid	Cysteine and methionine metabolism	150.058	142.681	C00073	2.17391
	M104T86	L-Serine	Amino acid	Glycine, serine and threonine metabolism	104.035	86.2322	C00065	3.40136
	M118T89	L-Threonine	Amino acid	Glycine, serine and threonine metabolism	118.051	88.5044	C00188	3.18471
	M180T148	L-Tyrosine	Amino acid	Tyrosine metabolism	180.067	147.679	C00082	3.11526
	M118T141	L-Valine	Amino acid	Valine, leucine and isoleucine degradation	118.086	140.787	C00183	2.98507
	M137T713	Phenylacetic acid	Amino acid	Phenylalanine metabolism	137.059	713.303	C07086	2.39234
	M153T170	p-Hydroxyphenylacetic acid	Amino acid	Tyrosine metabolism	153.054	169.731	C00642	3.83142
	M227T36_2	Prephenate	Amino acid	Phenylalanine, tyrosine and tryptophan biosynthesis	227.052	35.9594	C00254	1.34771
	M128T90	Pyroglutamic acid	Amino acid	Glutathione metabolism	128.034	90.1816	C01879	7.63359
	M88T81	Sarcosine	Amino acid	Glycine, serine and threonine metabolism	88.0404	80.5583	C00213	13.3333
	M173T83	Shikimic acid	Amino acid	Phenylalanine, tyrosine and tryptophan biosynthesis	173.045	82.6185	C00493	0.501002
	M203T67	Spermine	Amino acid	Glutathione metabolism	203.223	67.3406	C00750	62.5
S-RDX vs S-RCK	M88T87	2-Aminoacrylic acid	Amino acid	Cysteine and methionine metabolism	88.0399	86.8894	C02218		1.65017
	M173T116	3-Dehydroshikimate	Amino acid	Phenylalanine, tyrosine and tryptophan biosynthesis	172.977	115.521	C02637		0.747384
	M88T332	4-Aminobutyraldehyde	Amino acid	Arginine and proline metabolism	88.0763	332.216	C00555		0.270197
	M118T92	Betaine	Amino acid	Glycine, serine and threonine metabolism	118.086	91.7134	C00719		1.7762
	M182T281	Beta-Tyrosine	Amino acid	Tyrosine metabolism	182.081	280.553	C04368		1.43885
	M104T87_1	gamma-Aminobutyric acid	Amino acid	Alanine, aspartate and glutamate metabolism	104.107	86.5474	C00334		1.41243
	M118T362	Indole	Amino acid	Tryptophan metabolism	118.065	361.97	C00463		2.65957
	M113T88	L-Asparagine	Amino acid	Alanine, aspartate and glutamate metabolism	113.035	87.5856	C00152		7.04225
	M121T75	L-Cysteine	Amino acid	Cysteine and methionine metabolism	120.981	74.8243	C00097		3.07692
	M147T87	L-Glutamine	Amino acid	D-Glutamine and D-glutamate metabolism	147.076	87.4561	C00064		3.98406
	M156T83	L-Histidine	Amino acid	Histidine metabolism	156.077	82.8511	C00135		2.89855
	M132T233	L-Leucine	Amino acid	Valine, leucine and isoleucine degradation	132.101	233.091	C00123		0.783085
	M147T79	L-Lysine	Amino acid	Lysine metabolism	147.113	78.8765	C00047		2.94118
	M203T361	L-Tryptophan	Amino acid	Tryptophan metabolism	203.083	361.442	C00078		0.336134
	M159T283	Oxoadipic acid	Amino acid	Lysine biosynthesis	158.977	283.288	C00322		0.364166
	M121T166	Phenylethylamine	Amino acid	Phenylalanine metabolism	121.029	165.74	C05332		2.12314
	M88T81	Sarcosine	Amino acid	Glycine, serine and threonine metabolism	88.0404	80.5583	C00213		1.71821
	M203T67	Spermine	Amino acid	Glutathione metabolism	203.223	67.3406	C00750		0.0855945
	M165T318	Vanylglycol	Amino acid	Tyrosine metabolism	165.055	318.341	C05594		0.50813
L-BDX vs L-BCK	M102T74	(S)-Methylmalonic acid semialdehyde	Amino acid	Valine, leucine and isoleucine degradation	102.034	74.1886	C06002			1.68634
	M188T300	2-Keto-6-acetamidocaproate	Amino acid	Lysine degradation	188.092	300.419	C05548			1.49031
	M105T676	2-Phenylethanol	Amino acid	Phenylalanine metabolism	105.07	675.686	C05853			1.76991
	M168T141	3-Methoxyanthranilate	Amino acid	Tryptophan metabolism	168.065	140.647	C05831			1.55763
	M153T488	4-Hydroxy-3-methoxy-benzaldehyde	Amino acid	Phenylalanine metabolism	153.054	487.791	C00755			0.857633
	M90T119	beta-Alanine	Amino acid	beta-Alanine metabolism	90.0555	118.593	C00099			2.75482
	M217T293	beta-Alanyl-L-lysine	Amino acid	beta-Alanine metabolism	217.154	292.735	C05341			1.71527
	M179T290	Cysteinylglycine	Amino acid	Glutathione metabolism	179.049	289.868	C01419			2.42131
	M190T290	Diaminopimelic acid	Amino acid	Lysine biosynthesis	190.108	290.018	C00666			0.653595
	M104T169	Dimethylglycine	Amino acid	Glycine, serine and threonine metabolism	104.071	168.99	C01026			5.12821
	M219T99	gamma-Glutamylalanine	Amino acid	Glutathione metabolism	219.097	98.8963	C03740			3.81679
	M200T285	gamma-Glutamyl-beta-aminopropiononitrile	Amino acid	CyanoAmino acid	200.092	285.291	C06114			1.5949
	M155T167	Gentisic acid	Amino acid	Tyrosine metabolism	155.033	167.476	C00628			0.626174
	M117T95	Glutarate semialdehyde	Amino acid	Lysine degradation	117.055	94.693	C03273			0.668449
	M183T534	Homovanillic acid	Amino acid	Tyrosine metabolism	182.984	534.292	C05582			3.09598
	M241T169	L-Cystine	Amino acid	Cysteine and methionine metabolism	241.031	168.748	C00491			0.675676
	M146T82	L-Glutamic acid	Amino acid	Alanine, aspartate and glutamate metabolism	146.046	82.3447	C00025			2.55102
	M145T88_1	L-Glutamine	Amino acid	D-Glutamine and D-glutamate metabolism	145.062	88.4716	C00064			35.7143
	M156T79	L-Histidine	Amino acid	Histidine metabolism	156.077	78.8999	C00135			5.52486
	M132T204	L-Isoleucine	Amino acid	Valine, leucine and isoleucine degradation	132.102	203.813	C00407			1.78571
	M132T227_2	L-Leucine	Amino acid	Valine, leucine and isoleucine degradation	132.053	227.271	C00123			1.31234
	M147T78	L-Lysine	Amino acid	Lysine metabolism	147.113	77.7816	C00047			1.36799
	M150T141	L-Methionine	Amino acid	Cysteine and methionine metabolism	150.059	141.462	C00073			1.9084
	M164T280	L-Phenylalanine	Amino acid	Phenylalanine metabolism	164.072	279.624	C00079			1.24069
	M104T87	L-Serine	Amino acid	Glycine, serine and threonine metabolism	104.035	87.2004	C00065			6.45161
	M118T89	L-Threonine	Amino acid	Glycine, serine and threonine metabolism	118.051	89.4034	C00188			5.02513
	M182T195	L-Tyrosine	Amino acid	Tyrosine metabolism	182.081	194.62	C00082			1.3587
	M118T140	L-Valine	Amino acid	Valine, leucine and isoleucine degradation	118.086	140.252	C00183			2.42131
	M165T459	m-Coumaric acid	Amino acid	Phenylalanine metabolism	165.054	459.34	C12621			0.765111
	M190T174	N-Acetylglutamic acid	Amino acid	Arginine biosynthesis	190.071	174.229	C00624			5.18135
	M137T676_2	Phenylacetic acid	Amino acid	Phenylalanine metabolism	137.133	675.686	C07086			1.92678
	M165T315	Phenyllactate	Amino acid	Phenylalanine metabolism	165.057	315.11	C05607			0.712758
	M130T147	Pyroglutamic acid	Amino acid	Glutathione metabolism	130.05	147.277	C01879			4.34783
	M259T676	Saccharopine	Amino acid	Lysine biosynthesis	259.128	675.581	C00449			2.13675
	M146T68	Spermidine	Amino acid	Arginine and proline metabolism	146.165	67.9652	C00315			2.50627
	M131T426	trans-Cinnamate	Amino acid	Phenylalanine metabolism	131.049	426.232	C00423			1.36612
	M121T222	Tyrosol	Amino acid	Tyrosine metabolism	121.065	221.631	C06044			2.02429
	M137T143	Urocanic acid	Amino acid	Histidine metabolism	137.036	143.226	C00785			0.0750188
L-RDX vs L-RCK	M102T74	(S)-Methylmalonic acid semialdehyde	Amino acid	Valine, leucine and isoleucine degradation	102.034	74.1886	C06002				1.55763
	M189T100	(Z)-But-1-ene-1,2,4-tricarboxylate	Amino acid	Lysine biosynthesis	189.039	99.5076	C04002				0.800641
	M102T89	1-Aminocyclopropanecarboxylic acid	Amino acid	Cysteine and methionine metabolism	102.055	89.2111	C01234				1.91939
	M170T83	1-Methylhistidine	Amino acid	Histidine metabolism	170.092	83.0803	C01152				7.87402
	M105T676	2-Phenylethanol	Amino acid	Phenylalanine metabolism	105.07	675.686	C05853				1.5528
	M137T362	4-Hydroxyphenylacetaldehyde	Amino acid	Tyrosine metabolism	137.06	362.175	C03765				0.548246
	M217T293	beta-Alanyl-L-lysine	Amino acid	beta-Alanine metabolism	217.154	292.735	C05341				1.66945
	M179T290	Cysteinylglycine	Amino acid	Glutathione metabolism	179.049	289.868	C01419				2.07039
	M190T290	Diaminopimelic acid	Amino acid	Lysine biosynthesis	190.108	290.018	C00666				0.611247
	M155T167	Gentisic acid	Amino acid	Tyrosine metabolism	155.033	167.476	C00628				0.698324
	M117T95	Glutarate semialdehyde	Amino acid	Lysine degradation	117.055	94.693	C03273				1.5083
	M190T375	Kynurenic acid	Amino acid	Tryptophan metabolism	190.05	374.655	C01717				0.691085
	M175T85	L-Arginine	Amino acid	Arginine biosynthesis	175.119	84.6834	C00062				1.64204
	M241T169	L-Cystine	Amino acid	Cysteine and methionine metabolism	241.031	168.748	C00491				0.606428
	M147T78	L-Lysine	Amino acid	Lysine metabolism	147.113	77.7816	C00047				1.50602
	M150T141	L-Methionine	Amino acid	Cysteine and methionine metabolism	150.059	141.462	C00073				1.71233
	M164T280	L-Phenylalanine	Amino acid	Phenylalanine metabolism	164.072	279.624	C00079				1.43885
	M116T97	L-Proline	Amino acid	Arginine and proline metabolism	116.07	96.529	C00148				1.38122
	M104T87	L-Serine	Amino acid	Glycine, serine and threonine metabolism	104.035	87.2004	C00065				2.05761
	M118T89	L-Threonine	Amino acid	Glycine, serine and threonine metabolism	118.051	89.4034	C00188				1.81488
	M151T369	Ortho-Hydroxyphenylacetic acid	Amino acid	Phenylalanine metabolism	151.04	369.415	C05852				0.811688
	M159T155	Oxoadipic acid	Amino acid	Lysine biosynthesis	159.031	154.86	C00322				0.422119
	M137T676_2	Phenylacetic acid	Amino acid	Phenylalanine metabolism	137.133	675.686	C07086				1.63132
	M227T314	Prephenate	Amino acid	Phenylalanine, tyrosine and tryptophan biosynthesis	227.053	313.706	C00254				0.798722
	M89T74	Putrescine	Amino acid	Arginine and proline metabolism	89.1079	74.2853	C00134				1.99203
	M259T676	Saccharopine	Amino acid	Lysine biosynthesis	259.128	675.581	C00449				2.98507
	M183T256	Se-Methylselenocysteine	Amino acid	Selenocompound metabolism	182.984	256.123	C05689				0.361141
	M146T68	Spermidine	Amino acid	Arginine and proline metabolism	146.165	67.9652	C00315				1.68919
	M121T222	Tyrosol	Amino acid	Tyrosine metabolism	121.065	221.631	C06044				1.97628
